# Supplementary material for: Integrated Analysis Reveals That miR-193b, miR-671, and TREM-1 Correlate With a Good Response to Treatment of Human Localized Cutaneous Leishmaniasis Caused by Leishmania braziliensis
Source: Front Immunol. 2018 Apr 4;9:640. doi: 10.3389/fimmu.2018.00640 (PMC5893808; doi:10.3389/fimmu.2018.00640)
Supplement: Table S3 — MicroRNA probes identified on the Agilent SurePrint GE Human G3v2 platform (GSE63931 data set). [file Table_3.xlsx]

## Sheet: Plan1
AGNT Sureprint v2	AGNT	ENSEMBL	FINAL NAME	BOTH	miRBase ID(s)	High Confidence	Adj. P. value	Fold Change
A_33_P3364959		AC244250.1	AC244250.1	AC244250.1			8.41e-08	551.991
A_33_P3304707		AC244250.3	AC244250.3	AC244250.3			2.74e-08	278.795
A_32_P108156	MIR155HG	MIR155	MIR155	MIR155HG/MIR155	hsa-mir-155	hsa-mir-155	6.34e-08	17.9374
A_23_P127584	NNMT	AP002518.1	AP002518.1	NNMT/AP002518.1			8.07e-07	7.59505
A_23_P65427	PSME2	MIR7703	MIR7703	PSME2/MIR7703	hsa-mir-7703		1.92e-09	5.45483
A_23_P119337	ATF5	MIR4751	MIR4751	ATF5/MIR4751	hsa-mir-4751		2.14e-07	4.99655
A_33_P3327058	ARHGEF2	MIR6738	MIR6738	ARHGEF2/MIR6738	hsa-mir-6738		1.69e-07	4.09359
A_33_P3412722	SNX8	MIR6836	MIR6836	SNX8/MIR6836	hsa-mir-6836		3.23e-05	3.03275
A_23_P48717	NPC2	MIR4709	MIR4709	NPC2/MIR4709	hsa-mir-4709		2.90e-06	2.81707
A_33_P3229122	HIST1H2BF	AL031777.2	AL031777.2	HIST1H2BF/AL031777.2			4.68e-04	2.76227
A_33_P3410895	POR	MIR4651	MIR4651	POR/MIR4651	hsa-mir-4651		3.11e-02	2.56959
A_23_P26024	C15orf48	MIR147B	MIR147B	C15orf48/MIR147B	hsa-mir-147b		7.31e-03	2.49473
A_23_P426809	ARHGEF11	MIR765	MIR765	ARHGEF11/MIR765	hsa-mir-765		2.11e-03	2.42076
A_23_P26557	C16orf59	MIR6768	MIR6768	C16orf59/MIR6768	hsa-mir-6768		3.68e-03	2.40576
A_32_P137939	ACTB	AC006483.1	AC006483.1	ACTB/AC006483.1			1.55e-05	2.38801
A_19_P00324470	MIR143HG	MIR143HG	MIR143HG	MIR143HG			1.18e-01	2.17155
A_23_P8013	HIST1H2BL	AL009179.1	AL009179.1	HIST1H2BL/AL009179.1			1.20e-03	1.86077
A_23_P140738	PIEZO1	MIR4722	MIR4722	PIEZO1/MIR4722	hsa-mir-4722		6.44e-02	1.83509
A_23_P59069	HIST1H2BO	Z98744.3	Z98744.3	HIST1H2BO/Z98744.3			4.45e-04	1.78389
A_33_P3229083	HIST1H2BK	Z98744.1	Z98744.1	HIST1H2BK/Z98744.1			4.17e-03	1.78341
A_33_P3312682	REXO1	MIR1909	MIR1909	REXO1/MIR1909	hsa-mir-1909		1.13e-03	1.78048
A_33_P3229335	HIST3H2BB	AL139288.1	AL139288.1	HIST3H2BB/AL139288.1			7.29e-03	1.74879
A_21_P0004073	MIR143HG	MIR143HG	MIR143HG	MIR143HG			1.56e-01	1.7472
A_33_P3253501	HIST2H2BF	AC239868.1	AC239868.1	HIST2H2BF/AC239868.1			2.13e-02	1.6265
A_33_P3249736		AC126323.2	AC126323.2	AC126323.2			9.13e-02	1.61559
A_21_P0003931	MIR143HG	MIR143HG	MIR143HG	MIR143HG			3.45e-01	1.59317
A_23_P93690	MCM7	MIR93	MIR93	MCM7/MIR93	hsa-mir-93	hsa-mir-93	6.79e-03	1.55388
A_23_P428248	TTC21A	MIR6822	MIR6822	TTC21A/MIR6822	hsa-mir-6822		3.53e-02	1.55099
A_33_P3301410	EXOSC4	MIR6847	MIR6847	EXOSC4/MIR6847	hsa-mir-6847		8.84e-02	1.55037
A_21_P0004312	MIR143HG	MIR143HG	MIR143HG	MIR143HG			4.24e-01	1.50629
A_23_P79842	PIGT	MIR6812	MIR6812	PIGT/MIR6812	hsa-mir-6812		6.38e-03	1.48114
A_24_P3783	HIST1H2BM	AL049822.1	AL049822.1	HIST1H2BM/AL049822.1			3.73e-02	1.46384
A_23_P119448	PPP6R1	MIR6804	MIR6804	PPP6R1/MIR6804	hsa-mir-6804		4.97e-01	1.45621
A_24_P924202	PCNXL3	MIR4690	MIR4690	PCNXL3/MIR4690	hsa-mir-4690		1.21e-01	1.45508
A_33_P3277679		AC091167.2	AC091167.2	AC091167.2			3.04e-01	1.43533
A_23_P53217	EED	MIR6755	MIR6755	EED/MIR6755	hsa-mir-6755		1.85e-02	1.42712
A_23_P93180	HIST1H2BC	U91328.1	U91328.1	HIST1H2BC/U91328.1			5.20e-02	1.42285
A_24_P936010		MIR6779	MIR6779	MIR6779	hsa-mir-6779		2.35e-01	1.4215
A_33_P3222529		MIR8072	MIR8072	MIR8072	hsa-mir-8072		5.97e-01	1.42127
A_23_P208358	RPL28	MIR6805	MIR6805	RPL28/MIR6805	hsa-mir-6805		1.04e-01	1.39732
A_33_P3229067	HIST1H2BN	Z98744.1	Z98744.1	HIST1H2BN/Z98744.1			4.09e-02	1.38457
A_23_P112162	DGAT1	MIR6848	MIR6848	DGAT1/MIR6848	hsa-mir-6848		1.09e-01	1.37494
A_33_P3412945	SRSF2	MIR636	MIR636	SRSF2/MIR636	hsa-mir-636		6.92e-02	1.35829
A_23_P167997	HIST1H2BG	AL031777.1	AL031777.1	HIST1H2BG/AL031777.1			1.70e-01	1.35277
A_33_P3415526		AL451010.1	AL451010.1	AL451010.1			1.70e-01	1.34216
A_33_P3365057		AC004477.1	AC004477.1	AC004477.1			8.30e-02	1.33622
A_23_P81859	HIST1H2AH	MIR3143	MIR3143	HIST1H2AH/MIR3143	hsa-mir-3143		1.23e-01	1.32595
A_33_P3292148		AC079354.1	AC079354.1	AC079354.1			2.99e-01	1.32403
A_32_P2392	GOLGA8A	AC026150.2	AC026150.2	GOLGA8A/AC026150.2			4.33e-01	1.28832
A_33_P3267280	CTDSP2	MIR26A2	MIR26A2	CTDSP2/MIR26A2	hsa-mir-26a-2	hsa-mir-26a-2	1.64e-01	1.274
A_23_P15511	DDX5	MIR3064	MIR3064	DDX5/MIR3064	hsa-mir-3064		1.22e-01	1.26408
A_33_P3224423	POLM	MIR6838	MIR6838	POLM/MIR6838	hsa-mir-6838		3.73e-02	1.26177
A_24_P664995	CBX5	MIR3198-1	MIR3198-1	CBX5/MIR3198-1	hsa-mir-3198-1		3.21e-01	1.25134
A_33_P3846653	KRT19P2	MIR492	MIR492	KRT19P2/MIR492	hsa-mir-492		8.38e-01	1.24539
A_23_P162355	HOXC5	MIR615	MIR615	HOXC5/MIR615	hsa-mir-615	hsa-mir-615	6.76e-01	1.24533
A_33_P3372566	ABCC10	MIR6780B	MIR6780B	ABCC10/MIR6780B	hsa-mir-6780b		4.53e-01	1.22146
A_23_P13998	GOLGA2P5	AC010203.1	AC010203.1	GOLGA2P5/AC010203.1			2.70e-01	1.21874
A_33_P3422330	KLHL17	AL645608.1	AL645608.1	KLHL17/AL645608.1			5.73e-01	1.19251
A_24_P339153	SPNS1	AC109460.1	AC109460.1	SPNS1/AC109460.1			3.66e-01	1.19026
A_23_P201086	ARF1	MIR3620	MIR3620	ARF1/MIR3620	hsa-mir-3620		3.87e-01	1.16761
A_23_P9582	TUFM	MIR4721	MIR4721	TUFM/MIR4721	hsa-mir-4721		6.42e-01	1.13366
A_24_P134235	KHSRP	MIR3940	MIR3940	KHSRP/MIR3940	hsa-mir-3940		4.99e-01	1.1235
A_23_P8095	RNF5	MIR6833	MIR6833	RNF5/MIR6833	hsa-mir-6833		5.55e-01	1.11898
A_33_P3322236	SDHAP1	AC233280.3	AC233280.3	SDHAP1/AC233280.3			7.42e-01	1.0948
A_23_P96087	H1FX	AC137695.1	AC137695.1	H1FX/AC137695.1			7.64e-01	1.08858
A_23_P38015	FBRS	AC093249.1	AC093249.1	FBRS/AC093249.1			4.52e-01	1.08408
A_32_P430359	DDX54	MIR7106	MIR7106	DDX54/MIR7106	hsa-mir-7106		5.89e-01	1.06063
A_32_P151544	KRT18	AC012667.1	AC012667.1	KRT18/AC012667.1			9.50e-01	1.03061
A_32_P158355	ALG1L	AP002495.1	AP002495.1	ALG1L/AP002495.1			8.94e-01	1.02419
A_32_P156963	ACTG1	AL451010.1	AL451010.1	ACTG1/AL451010.1			9.34e-01	1.01848
A_23_P420218	CACNG8	MIR935	MIR935	CACNG8/MIR935	hsa-mir-935		9.68e-01	1.01325
A_33_P3229246	HIST2H2BE	AC239868.1	AC239868.1	HIST2H2BE/AC239868.1			9.84e-01	1.00422
A_33_P3311845		AC126323.1	AC126323.1	AC126323.1			1.00	-1.00006
A_33_P3366195	ARNT2	MIR5572	MIR5572	ARNT2/MIR5572	hsa-mir-5572		9.93e-01	-1.00235
A_33_P3418662	HSD17B3	AL160269.1	AL160269.1	HSD17B3/AL160269.1			9.84e-01	-1.00508
A_33_P3570223	LOC644961	FO393419.1	FO393419.1	LOC644961/FO393419.1			9.74e-01	-1.00576
A_33_P3297946	LOC283693	AC105339.2	AC105339.2	LOC283693/AC105339.2			9.46e-01	-1.01954
A_33_P3308158	RASA4	AC105052.1	AC105052.1	RASA4/AC105052.1			8.26e-01	-1.04461
A_33_P3319251		AC026495.1	AC026495.1	AC026495.1			8.51e-01	-1.04585
A_33_P3346866	KANSL2	AC079951.1	AC079951.1	KANSL2/AC079951.1			6.33e-01	-1.0723
A_33_P3245947	LRRC45	AC137723.1	AC137723.1	LRRC45/AC137723.1			8.03e-01	-1.07706
A_33_P3297618		MIR4788	MIR4788	MIR4788	hsa-mir-4788		6.90e-01	-1.07982
A_33_P3269844	LRRC26	MIR3621	MIR3621	LRRC26/MIR3621	hsa-mir-3621		8.47e-01	-1.08647
A_23_P251680	COMT	MIR4761	MIR4761	COMT/MIR4761	hsa-mir-4761		7.41e-01	-1.09782
A_33_P3315874	DHX30	MIR1226	MIR1226	DHX30/MIR1226	hsa-mir-1226		4.47e-01	-1.11467
A_33_P3270802	CPSF3L	MIR6727	MIR6727	CPSF3L/MIR6727	hsa-mir-6727		3.67e-01	-1.11829
A_33_P3220020	LOC440518	AC011467.1	AC011467.1	LOC440518/AC011467.1			8.19e-01	-1.11836
A_33_P3366780		MIR1229	MIR1229	MIR1229	hsa-mir-1229		6.89e-01	-1.11872
A_24_P230057		AL035088.1	AL035088.1	AL035088.1			8.37e-01	-1.12731
A_23_P365189	CAMTA2	MIR6864	MIR6864	CAMTA2/MIR6864	hsa-mir-6864		5.84e-01	-1.12945
A_33_P3286621	SCARNA16	MIR6516	MIR6516	SCARNA16/MIR6516	hsa-mir-6516		6.32e-01	-1.15343
A_33_P3249743		AC126323.1	AC126323.1	AC126323.1			4.80e-01	-1.16208
A_33_P3346806	LOC100131581	AC073648.1	AC073648.1	LOC100131581/AC073648.1			7.48e-01	-1.17089
A_24_P416289	KIAA0195	MIR6785	MIR6785	KIAA0195/MIR6785	hsa-mir-6785		3.88e-01	-1.18924
A_33_P3322909	CUL4A	AL136221.1	AL136221.1	CUL4A/AL136221.1			2.09e-01	-1.21626
A_33_P3322519	VWA5B2	MIR1224	MIR1224	VWA5B2/MIR1224	hsa-mir-1224		6.47e-01	-1.22603
A_23_P351734	NPHP4	MIR4689	MIR4689	NPHP4/MIR4689	hsa-mir-4689		4.52e-01	-1.24287
A_23_P87827	UNC119B	MIR4700	MIR4700	UNC119B/MIR4700	hsa-mir-4700		4.83e-02	-1.26856
A_23_P423695	MXD4	MIR4800	MIR4800	MXD4/MIR4800	hsa-mir-4800		1.66e-01	-1.28578
A_33_P3405349	C7orf43	MIR4658	MIR4658	C7orf43/MIR4658	hsa-mir-4658		2.72e-02	-1.319
A_32_P192970	ALDH4A1	MIR4695	MIR4695	ALDH4A1/MIR4695	hsa-mir-4695		2.86e-01	-1.33193
A_24_P256063		AL365214.1	AL365214.1	AL365214.1			5.43e-01	-1.33301
A_33_P3357738	LOC728196	MIR34C	MIR34C	LOC728196/MIR34C			4.37e-01	-1.33654
A_24_P418408	FAM89A	MIR1182	MIR1182	FAM89A/MIR1182	hsa-mir-1182		5.82e-01	-1.35622
A_23_P32064	NELF	MIR7114	MIR7114	NELF/MIR7114	hsa-mir-7114		1.31e-01	-1.40511
A_33_P3407434	LOC100653224	MIR365B	MIR365B	LOC100653224/MIR365B	hsa-mir-365b	hsa-mir-365b	2.48e-01	-1.4254
A_33_P3421325	ZNF782	AL589843.1	AL589843.1	ZNF782/AL589843.1			6.66e-02	-1.42903
A_33_P3247068		MIR3150B	MIR3150B	MIR3150B	hsa-mir-3150a		9.46e-02	-1.43019
A_33_P3365932	WASH1	MIR6859-4	MIR6859-4	WASH1/MIR6859-4	hsa-mir-6859-1		1.50e-02	-1.43042
A_33_P3404676	AMOT	MIR4329	MIR4329	AMOT/MIR4329	hsa-mir-4329		2.61e-01	-1.46517
A_33_P3286046	DPCD	MIR3158-2	MIR3158-2	DPCD/MIR3158-2	hsa-mir-3158-1	hsa-mir-3158-1	1.12e-01	-1.46636
A_23_P370479	POFUT1	MIR1825	MIR1825	POFUT1/MIR1825	hsa-mir-1825		1.34e-02	-1.47613
A_33_P3775741	RPL32P3	AL449212.1	AL449212.1	RPL32P3/AL449212.1			1.08e-03	-1.48207
A_23_P135769	ACTB	AC006483.1	AC006483.1	ACTB/AC006483.1			5.14e-02	-1.48364
A_32_P62008	RPL10A	MIR7111	MIR7111	RPL10A/MIR7111	hsa-mir-7111		1.53e-03	-1.51941
A_23_P251593	RPL10A	MIR7111	MIR7111	RPL10A/MIR7111	hsa-mir-7111		3.51e-03	-1.60295
A_33_P3385662	LOC441736	AC090825.1	AC090825.1	LOC441736/AC090825.1			1.36e-01	-1.60358
A_23_P325080	PTOV1	MIR4749	MIR4749	PTOV1/MIR4749	hsa-mir-4749		2.97e-02	-1.61671
A_33_P3279545	HIPK3	AL122015.1	AL122015.1	HIPK3/AL122015.1			1.80e-02	-1.66966
A_33_P3328360	MIRLET7BHG	MIR4763	MIR4763	MIRLET7BHG/MIR4763	hsa-mir-4763		1.07e-01	-1.67716
A_24_P247454		AC118063.1	AC118063.1	AC118063.1			2.13e-01	-1.67947
A_19_P00811954	MIRLET7BHG	MIRLET7BHG	MIRLET7BHG	MIRLET7BHG			1.74e-02	-1.69892
A_33_P3307447		AL449212.1	AL449212.1	AL449212.1			1.51e-02	-1.85138
A_33_P3228460	FXYD3	MIR6887	MIR6887	FXYD3/MIR6887	hsa-mir-6887		6.02e-01	-1.89036
A_33_P3346807	LOC100131581	AC090954.1	AC090954.1	LOC100131581/AC090954.1			1.12e-02	-1.96651
A_23_P23380	ELOVL1	MIR6734	MIR6734	ELOVL1/MIR6734	hsa-mir-6734		3.87e-02	-1.97703
A_23_P77502	PKD1	MIR1225	MIR1225	PKD1/MIR1225	hsa-mir-1225		5.24e-03	-2.03029
A_33_P3228466	FXYD3	MIR6887	MIR6887	FXYD3/MIR6887	hsa-mir-6887		3.40e-01	-2.04365
A_19_P00321715	MIR100HG	MIR100HG	MIR100HG	MIR100HG			2.08e-01	-2.16325
A_33_P3336632	RN28S1	FP671120.7	FP671120.7	RN28S1/FP671120.7			4.11e-02	-2.49655
A_23_P77135	ATPBD4	MIR3942	MIR3942	ATPBD4/MIR3942	hsa-mir-3942		8.42e-04	-2.68944
A_23_P101342	ATG4D	MIR1238	MIR1238	ATG4D/MIR1238	hsa-mir-1238		5.63e-06	-3.32122
A_19_P00804859	MIR221	MIR221	MIR221	MIR221			9.68e-03	-3.36456
A_33_P3408529		MIR548I2	MIR548I2	MIR548I2	hsa-mir-548i-2		6.42e-03	-3.71121
A_33_P3399911		AC090954.1	AC090954.1	AC090954.1			2.24e-04	-3.78906
A_33_P3245858	LOC100131581	AC068587.2	AC068587.2	LOC100131581/AC068587.2			3.81e-04	-4.26568
A_33_P3229107	MIR205HG	MIR205	MIR205	MIR205HG/MIR205	hsa-mir-205		2.36e-01	-4.749
A_33_P3353732	LOC100131581	MIR548I1	MIR548I1	LOC100131581/MIR548I1	hsa-mir-548i-1		5.79e-04	-4.87941
A_24_P911607	WNT7B	CR536603.1	CR536603.1	WNT7B/CR536603.1			1.98e-05	-5.19621
A_33_P3549091	LOC100131347	AC091178.1	AC091178.1	LOC100131347/AC091178.1			1.74e-05	-5.82321
A_23_P394043	CAMSAP3	MIR6792	MIR6792	CAMSAP3/MIR6792	hsa-mir-6792		2.70e-03	-7.11856
