# Supplementary material for: Integrated Analysis Reveals That miR-193b, miR-671, and TREM-1 Correlate With a Good Response to Treatment of Human Localized Cutaneous Leishmaniasis Caused by Leishmania braziliensis
Source: Front Immunol. 2018 Apr 4;9:640. doi: 10.3389/fimmu.2018.00640 (PMC5893808; doi:10.3389/fimmu.2018.00640)
Supplement: Table S4 — Identification of known microRNAs after data refinement. [file Table_4.xlsx]

## Sheet: Plan1
ILLUMINA					AGILENT
ID	MIR	Adj. P.Value	FC		ID	MIR	Adj. P value	FC
ILMN_2249018	MIR3621	6.49e-09	-4.43828		A_23_P394043	MIR6792	2.70e-03	-7.11856
ILMN_1690703	MIR99AHG	1.47e-09	-2.65737		A_33_P3353732	MIR548I1	5.79e-04	-4.87941
ILMN_3308295	MIR205	2.29e-04	-2.39496		A_33_P3408529	MIR548I2	6.42e-03	-3.71121
ILMN_1859127	MIR193B	2.52e-04	-1.93992		A_19_P00804859	MIR221	9.68e-03	-3.36456
ILMN_1809208	MIR6792	1.19e-09	-1.86736		A_23_P101342	MIR1238	5.63e-06	-3.32122
ILMN_2285817	MIR1182	3.39e-04	-1.69937		A_23_P77135	MIR3942	8.42e-04	-2.68944
ILMN_1798123	MIR6734	4.36e-04	-1.62676		A_23_P77502	MIR1225	5.24e-03	-2.03029
ILMN_1805410	MIR147B	5.05e-08	5.77572		A_23_P23380	MIR6734	3.87e-02	-1.97703
ILMN_1669113	MIR4751	3.54e-11	3.81055		A_19_P00811954	MIRLET7BHG	1.74e-02	-1.69892
ILMN_3248910	MIR155	2.71e-09	2.88786		A_23_P325080	MIR4749	2.97e-02	-1.61671
ILMN_1804051	MIR6836	2.38e-08	2.86791		A_23_P251593	MIR7111	3.51e-03	-1.60295
ILMN_1794612	MIR5193	6.18e-12	2.80889		A_32_P62008	MIR7111	1.53e-03	-1.51941
ILMN_1727315	MIR601	1.09e-11	2.78949		A_33_P3301410	MIR6847	8.84e-02	1.55037
ILMN_2103841	MIR6752	4.45e-06	1.93053		A_23_P428248	MIR6822	3.53e-02	1.55099
ILMN_1772991	MIR671	5.34e-09	1.88035		A_23_P93690	MIR93	6.79e-03	1.55388
ILMN_1794085	MIR6804	6.09e-07	1.70173		A_33_P3312682	MIR1909	1.13e-03	1.78048
ILMN_1794927	MIR5195	1.00e-04	1.6449		A_23_P26557	MIR6768	3.68e-03	2.40576
ILMN_1752249	MIR4722	1.17e-03	1.64262		A_23_P426809	MIR765	2.11e-03	2.42076
ILMN_3310371	MIR939	1.61e-02	1.62563		A_23_P26024	MIR147B	7.31e-03	2.49473
ILMN_1733861	MIR765	2.91e-05	1.57899		A_33_P3410895	MIR4651	3.11e-02	2.56959
ILMN_1726153	MIR4435-2	1.90e-05	1.56266		A_23_P48717	MIR4709	2.90e-06	2.81707
ILMN_1673409	MIR503	2.18e-03	1.55079		A_33_P3412722	MIR6836	3.23e-05	3.03275
ILMN_3308265	MIR302C	1.27e-02	1.50629		A_33_P3327058	MIR6738	1.69e-07	4.09359
					A_23_P119337	MIR4751	2.14e-07	4.99655
					A_23_P65427	MIR7703	1.92e-09	5.45483
					A_32_P108156	MIR155	6.34e-08	17.9374
