# Supplementary material for: Integrated Analysis Reveals That miR-193b, miR-671, and TREM-1 Correlate With a Good Response to Treatment of Human Localized Cutaneous Leishmaniasis Caused by Leishmania braziliensis
Source: Front Immunol. 2018 Apr 4;9:640. doi: 10.3389/fimmu.2018.00640 (PMC5893808; doi:10.3389/fimmu.2018.00640)
Supplement: Table S5 — Raw datasets of identified canonical pathways related to LCL found on Ingenuity Pathways Analysis. [file Table_5.xlsx]

## Sheet: Plan1
Ingenuity Canonical Pathways GSE55664	p-value adjusted		Ingenuity Canonical Pathways GSE63931	p-value adjusted
Th1 and Th2 Activation Pathway	6.7435e-07		Granulocyte Adhesion and Diapedesis	2.4788e-05
Communication between Innate and Adaptive Immune Cells	1.66044e-06		Th1 and Th2 Activation Pathway	4.9576e-05
Granulocyte Adhesion and Diapedesis	5.3948e-06		TREM1 Signaling	0.000185024
Th1 Pathway	6.19699e-06		Communication between Innate and Adaptive Immune Cells	0.000198304
Crosstalk between Dendritic Cells and Natural Killer Cells	4.31584e-05		Th1 Pathway	0.000212537
Dendritic Cell Maturation	4.9576e-05		Crosstalk between Dendritic Cells and Natural Killer Cells	0.000244141
T Helper Cell Differentiation	6.54159e-05		Dendritic Cell Maturation	0.000261663
Th2 Pathway	0.00012207		Th2 Pathway	0.000425074
TREM1 Signaling	0.000244141		T Helper Cell Differentiation	0.000690534
Antigen Presentation Pathway	0.000322145		Agranulocyte Adhesion and Diapedesis	0.00144973
Leukocyte Extravasation Signaling	0.000793215		Antigen Presentation Pathway	0.00189972
Agranulocyte Adhesion and Diapedesis	0.00121065		Phagosome Formation	0.00248938
Role of Pattern Recognition Receptors in Recognition of Bacteria and Viruses	0.00183501		iCOS-iCOSL Signaling in T Helper Cells	0.00567958
B Cell Development	0.00210787		Tec Kinase Signaling	0.00583925
OX40 Signaling Pathway	0.003545		Role of Pattern Recognition Receptors in Recognition of Bacteria and Viruses	0.00723897
Complement System	0.00652412		Leukocyte Extravasation Signaling	0.00916277
Interferon Signaling	0.00820091		LXR/RXR Activation	0.0112807
CD28 Signaling in T Helper Cells	0.00860863		Interferon Signaling	0.0169802
Role of Cytokines in Mediating Communication between Immune Cells	0.00982042		Natural Killer Cell Signaling	0.0183255
iCOS-iCOSL Signaling in T Helper Cells	0.0108964		MSP-RON Signaling Pathway	0.0200535
Production of Nitric Oxide and Reactive Oxygen Species in Macrophages	0.0155171		Role of JAK1 and JAK3 in γc Cytokine Signaling	0.0207607
Cdc42 Signaling	0.0157337		CD28 Signaling in T Helper Cells	0.023357
IL-12 Signaling and Production in Macrophages	0.0160643		B Cell Development	0.0243489
Natural Killer Cell Signaling	0.0183255		NF-κB Signaling	0.0268302
Role of NFAT in Regulation of the Immune Response	0.0197774		IL-8 Signaling	0.0289559
Calcium-induced T Lymphocyte Apoptosis	0.0245183		Production of Nitric Oxide and Reactive Oxygen Species in Macrophages	0.0308198
Differential Regulation of Cytokine Production in Macrophages and T Helper Cells by IL-17A and IL-17F	0.0246888		Inflammasome pathway	0.0401071
LXR/RXR Activation	0.0310341		Role of NFAT in Regulation of the Immune Response	0.0445016
Nur77 Signaling in T Lymphocytes	0.0337259		Role of Cytokines in Mediating Communication between Immune Cells	0.0457527
Fcγ Receptor-mediated Phagocytosis in Macrophages and Monocytes	0.0384733		OX40 Signaling Pathway	0.0463914
Activation of IRF by Cytosolic Pattern Recognition Receptors	0.03983		HMGB1 Signaling	0.0473661
PKCθ Signaling in T Lymphocytes	0.040386		IL-12 Signaling and Production in Macrophages	0.0575117
Inflammasome pathway	0.0587202		CTLA4 Signaling in Cytotoxic T Lymphocytes	0.0633725
IL-10 Signaling	0.0807721		IL-6 Signaling	0.072293
Cytotoxic T Lymphocyte-mediated Apoptosis of Target Cells	0.0818996		PKCθ Signaling in T Lymphocytes	0.076415
Role of JAK1 and JAK3 in γc Cytokine Signaling	0.0865693		IL-15 Signaling	0.0769465
Tec Kinase Signaling	0.0871715		Cytotoxic T Lymphocyte-mediated Apoptosis of Target Cells	0.0774817
CCR5 Signaling in Macrophages	0.0960547
MSP-RON Signaling Pathway	0.0994421
fMLP Signaling in Neutrophils	0.102238
Phagosome Maturation	0.104386
