# Supplementary material for: Integrated Analysis Reveals That miR-193b, miR-671, and TREM-1 Correlate With a Good Response to Treatment of Human Localized Cutaneous Leishmaniasis Caused by Leishmania braziliensis
Source: Front Immunol. 2018 Apr 4;9:640. doi: 10.3389/fimmu.2018.00640 (PMC5893808; doi:10.3389/fimmu.2018.00640)
Supplement: Table S6 — Canonical pathways of the innate immune response that are significantly modulated in leishmaniasis as identified by Ingenuity Pathways Analysis. [file Table_6.xlsx]

## Sheet: Plan3
Illumina	p-value	Molecules	%		Agilent	p-value	Moléculas	%
Communication between Innate and Adaptive Immune Cells	1.66044e-06	0.9/22	0.41		Granulocyte Adhesion and Diapedesis	2.4788e-05	27/76	0.355
Granulocyte Adhesion and Diapedesis	5.3948e-06	6.0/27	0.222		TREM1 Signaling	0.000185024	16/43	0.372
Crosstalk between Dendritic Cells and Natural Killer Cells	4.31584e-05	0.9/19	0.473		Communication between Innate and Adaptive Immune Cells	0.000198304	17/44	0.386
Dendritic Cell Maturation	4.9576e-05	0.7/26	0.27		Crosstalk between Dendritic Cells and Natural Killer Cells	0.000244141	22/47	0.468
TREM1 Signaling	0.000244141	0.3/16	0.187		Dendritic Cell Maturation	0.000261663	32/82	0.39
Antigen Presentation Pathway	0.000322145	0.5/12	0.416		Agranulocyte Adhesion and Diapedesis	0.00144973	20/66	0.303
Leukocyte Extravasation Signaling	0.000793215	0.6/23	0.26		Antigen Presentation Pathway	0.00189972	12/24	0.5
Agranulocyte Adhesion and Diapedesis	0.00121065	1.0/19	0.052		Role of Pattern Recognition Receptors in Recognition of Bacteria and Viruses	0.00723897	29/60	0.483
Role of Pattern Recognition Receptors in Recognition of Bacteria and Viruses	0.00183501	6.0/18	0.333		Leukocyte Extravasation Signaling	0.00916277	39/70	0.493
Role of Cytokines in Mediating Communication between Immune Cells	0.00982042	1.0/9	0.111		LXR/RXR Activation	0.0112807	15/45	0.333
Production of Nitric Oxide and Reactive Oxygen Species in Macrophages	0.0155171	7.0/17	0.411		Natural Killer Cell Signaling	0.0183255	25/51	0.49
Natural Killer Cell Signaling	0.0183255	5.0/13	0.3846		Production of Nitric Oxide and Reactive Oxygen Species in Macrophages	0.0308198	34/72	0.472
LXR/RXR Activation	0.0310341	1.0/11	0.0909		Role of Cytokines in Mediating Communication between Immune Cells	0.0457527	4/22	0.181
